# Supplementary material for: Validating the Well-Being of Older People (WOOP) Instrument in China
Source: Int J Environ Res Public Health. 2022 Dec 24;20(1):277. doi: 10.3390/ijerph20010277 (PMC9819892; doi:10.3390/ijerph20010277)
Supplement: Supplementary file 1 [file ijerph-20-00277-s001.zip]

Archive with 1 entries (1 files):
- ijerph-2025206-supplementary.pdf
